# Supplementary material for: Targeting the ALK–CDK9-Tyr19 kinase cascade sensitizes ovarian and breast tumors to PARP inhibition via destabilization of the P-TEFb complex
Source: Nat Cancer. 2022 Oct 17;3(10):1211–27. doi: 10.1038/s43018-022-00438-2 (PMC9586872; doi:10.1038/s43018-022-00438-2)
Supplement: Source Data Fig. 1 — Statistical source data. [file 43018_2022_438_MOESM2_ESM.xlsx]

## Sheet: fig 1a
	IC50 of PARPi									IC50 of Platinum compound								Table Analyzed
	A2780	DOV13	OVCAR3	SKOV3	OVCA420	OVCA433				A2780	DOV13	OVCAR3	SKOV3	OVCA420	OVCA433			PARPi
	83.76	926.7	6672	3002	4266	62350			1	106.7	401.7	1116	1053	1211	101059			Column	OVCAR3	SKOV3	OVCA420	OVCA433	OVCAR3	SKOV3	OVCA433	OVCA420
	85.83	542	2664	2836	3259	38195			2	158.9	525.5	1090	2492	1929	204078			vs.	vs.	vs.	vs.	vs.	vs.	vs.	vs.	vs.
	198.7	1141	6076	2553	3893	19372			3	342.7	547	1744	2709	2223	273302			Column	A2780	A2780	A2780	A2780	DOV13	DOV13	DOV13	DOV13
	122.763	869.9	5137.33	2797	3806	39972.3			Mean	202.767	491.4	1316.67	2084.67	1787.67	192813
	37.973	175.233	1248.58	131.074	293.933	12438.5			SEM	71.571	45.2774	213.798	519.623	300.565	50040.3			Unpaired t test
																		P value	0.0159	4e-05	0.0002	0.0328	0.0277	0.0009	0.0347	0.001
																		P value summary	*	***	***	*	*	***	*	**
																		Significantly different (P < 0.05)?	Yes	Yes	Yes	Yes	Yes	Yes	Yes	Yes
																		One- or two-tailed P value?	Two-tailed	Two-tailed	Two-tailed	Two-tailed	Two-tailed	Two-tailed	Two-tailed	Two-tailed
																		t, df	t=4.014, df=4	t=19.60, df=4	t=12.43, df=4	t=3.204, df=4	t=3.385, df=4	t=8.806, df=4	t=3.143, df=4	t=8.580, df=4
																		Table Analyzed
																		Platinum compound
																		Column	OVCAR3	SKOV3	OVCA420	OVCA433	OVCAR3	SKOV3	OVCA420	OVCA433
																		vs.	vs.	vs.	vs.	vs.	vs.	vs.	vs.	vs.
																		Column	A2780	A2780	A2780	A2780	DOV13	DOV13	DOV13	DOV13
																		Unpaired t test
																		P value	0.0078	0.023	0.0068	0.0183	0.0195	0.0379	0.013	0.0184
																		P value summary	**	*	**	*	*	*	*	*
																		Significantly different (P < 0.05)?	Yes	Yes	Yes	Yes	Yes	Yes	Yes	Yes
																		One- or two-tailed P value?	Two-tailed	Two-tailed	Two-tailed	Two-tailed	Two-tailed	Two-tailed	Two-tailed	Two-tailed
																		t, df	t=4.941, df=4	t=3.588, df=4	t=5.130, df=4	t=3.849, df=4	t=3.776, df=4	t=3.055, df=4	t=4.265, df=4	t=3.843, df=4

## Sheet: fig 1b
											X	Y
	Fig 1b, right	Relative fold of p-ALK level in RTK array								Fig. 1b, left	Log10[IC50 of PARPi] (μM)	Log10[pALK-Fold change]
		A2780	DOV13	OVCAR3	SKOV3	OVCA420	OVCA433			A2780	-0.92082	0
	spot 1	1.3	1.3	4	5.5	7.1	29.2			DOV13	-0.06048	0
	spot 2	0.7	0.7	4	3.9	7.8	31.7			OVCAR3	0.710963	0.60206
	Mean	1	1	4	4.7	7.45	30.45			SKOV3	0.447158	0.672098
										OVCA420	0.580925	0.875061
										OVCA433	1.60173	1.48287
										GraphPad Prism program (version 8; Prism Software Inc., San Diego, USA)
										Simple linear regression
										Goodness of Fit
										R squared	0.8544
										Sy.x	0.2398
										Is slope significantly non-zero?
										F	23.48
										DFn, DFd	1, 4
										P value	0.0084
										Deviation from zero?	Significant
										Equation	Y = 0.6183*X + 0.3622
										Correlation
										Pearson r
										r	0.9244
										95% confidence interval	0.4515 to 0.9919
										R squared	0.8544
										P value
										P (two-tailed)	0.0084
										P value summary	**
										Significant? (alpha = 0.05)	Yes
										Number of XY Pairs	6

## Sheet: fig 1e
	OV-intrinsic resistant cells
	Talazoparib(Log10, nM)	pLKO1			shRNA #3			shRNA #5
	3.1	85.8921	85.0622	85.0622	53.4979	53.4979	53.0864	71.5328	71.2895	70.3163
	3.4	82.1577	83.4025	83.4025	50.6173	49.7942	48.5597	59.854	60.0973	61.0706
	3.7	65.9751	63.0705	64.3153	39.5062	37.8601	39.0947	42.0925	41.3625	41.1192
	Two tailed unpaired t test	P Value
	Talazoparib(Log10)-3.7
	pLKO1 vs. shRNA #3	1e-05
	pLKO1 vs. shRNA #5	1e-05
	TNBC acquired resistant cells
	Talazoparib(Log10, nM)	pLKO1			shRNA #3			shRNA #5
	3.1	52.6906	56.6	54	38.5475	46.6035	48.6572	33.232	39.7604	34.9673
	3.4	51.8685	54	56	32.0298	39.0205	43.4439	18.9463	32.7887	26.4706
	3.7	39.7608	44.6	47	14.5251	23.5387	17.2196	15.2989	11.8736	11.9826
	Two tailed unpaired t test	P Value
	Talazoparib(Log10)-3.7
	pLKO1 vs. shRNA #3	0.00175
	pLKO1 vs. shRNA #5	0.00021691

## Sheet: fig 1f
							The mean percentage of growth inhibition derived from three independent experiments were used to calculate the combination index (CI) value
	OVCA433							OVCA433						OVCA433						OVCA433						OVCA433
	Fa	TALA+CER	TALA+LORL	OLA+CER	OLA+LORL			TALA	1	2	3	Mean		TALA	1	2	3	Mean		OLA	1	2	3	Mean		OLA	1	2	3	Mean
	0.1	1.97101	0.82526	0.76542	1.66568			62.5nM	0.265244	0.413961	0.193182	0.290796		62.5nM	0.331361	0.33498	0.146804	0.271048		1250nM	0.0503876	0.126354	0.108475	0.095072		2500nM	0.34106	0.27095	0.174121	0.262044
	0.15	1.57872	0.70963	0.78585	1.35995			125nM	0.271341	0.599026	0.291667	0.387345		125nM	0.369822	0.48913	0.343987	0.40098		2500nM	0.147287	0.32852	0.281356	0.252388		5000nM	0.486755	0.541899	0.445687	0.491447
	0.2	1.35073	0.63823	0.80158	1.19167			250nM	0.426829	0.704545	0.341667	0.491014		250nM	0.535503	0.630435	0.374323	0.51342		5000nM	0.403101	0.494585	0.450847	0.449511		10000nM	0.652318	0.688547	0.688498	0.676455
	0.25	1.19783	0.58747	0.81482	1.08402			500nM	0.57622	0.743506	0.526515	0.615414		500nM	0.609467	0.766798	0.483749	0.620005		10000nM	0.604651	0.696751	0.718644	0.673349		20000nM	0.771523	0.815642	0.771565	0.786244
	0.3	1.08643	0.54828	0.82656	1.00903
	0.35	1.0008	0.51628	0.83737	0.95393
	0.4	0.93248	0.48906	0.84762	0.91202			CER	1	2	3	Mean		LORL	1	2	3	Mean		CER	1	2	3	Mean		LORL	1	2	3	Mean
	0.45	0.87649	0.46516	0.85756	0.87945			250nM	0.06	0.07	0.15	0.0933333		625nM	0.29	0.15	0.08	0.173333		125nM	0.01	0.09	0.01	0.0366667		500nM	0.24	0.4	0.23	0.29
	0.5	0.82973	0.44361	0.86741	0.85387			500nM	0.26	0.25	0.23	0.246667		1250nM	0.35	0.36	0.3	0.336667		250nM	0.16	0.11	0.07	0.113333		1000nM	0.36	0.41	0.34	0.37
	0.55	0.79016	0.42371	0.87738	0.83383			1000nM	0.26	0.32	0.21	0.263333		2500nM	0.37	0.44	0.17	0.326667		500nM	0.34	0.21	0.19	0.246667		2000nM	0.43	0.44	0.46	0.443333
	0.6	0.75647	0.40494	0.88767	0.81839			2000nM	0.46	0.69	0.92	0.69		5000nM	0.49	0.46	0.29	0.413333		1000nM	0.58	0.32	0.43	0.443333		4000nM	0.57	0.55	0.64	0.586667
	0.65	0.7278	0.38684	0.89853	0.80706
	0.7	0.70372	0.36898	0.91029	0.79967
	0.75	0.68422	0.3509	0.92341	0.79647			TALA+CER	1	2	3	Mean		TALA+LORL	1	2	3	Mean		OLA+CER	1	2	3	Mean		OLA+LORL	1	2	3	Mean
	0.8	0.6699	0.33199	0.93867	0.79829			62.5+250 nM	0.33	0.44	0.33	0.366667		62.5+625 nM	0.46	0.59	0.34	0.463333		1250+125 nM	0.29	0.11	0.25	0.216667		2500+500 nM	0.44	0.48	0.41	0.443333
	0.85	0.6626	0.31131	0.95747	0.80717			125+500nM	0.38	0.66	0.39	0.476667		125+1250nM	0.51	0.7	0.46	0.556667		2500+250nM	0.44	0.4	0.37	0.403333		5000+1000nM	0.55	0.65	0.58	0.593333
	0.9	0.66752	0.28698	0.98304	0.82836			250+1000nM	0.52	0.8	0.58	0.633333		250+2500nM	0.6	0.81	0.67	0.693333		5000+500nM	0.61	0.64	0.66	0.636667		10000+2000nM	0.73	0.78	0.75	0.753333
								500+2000nM	0.72	0.9	0.92	0.846667		500+5000nM	0.74	0.9	0.79	0.81		10000+1000nM	0.8	0.78	0.81	0.796667		20000+4000nM	0.83	0.86	0.88	0.856667
	Synergism showed as CI < 1 at an optimal effect level (Fa > 0.75, region highlighted in orange).
	SKOV3							SKOV3						SKOV3						SKOV3						SKOV3
	Fa	TALA+CER	TALA+LORL	OLA+CER	OLA+LORL			TALA	1	2	3	Mean		TALA	1	2	3	Mean		OLA	1	2	3	Mean		OLA	1	2	3	Mean
	0.1	0.8751	0.4497	0.64252	1.94444			250nM	0.289474	0.165179	0.247232	0.233962		125nM	0.15098	0.242297	0.349105	0.247461		2500nM	0.270548	0.197605	0.29682	0.254991		1250nM	0.24838	0.185629	0.183386	0.205798
	0.15	0.80666	0.3647	0.65467	1.09674			500nM	0.331269	0.189732	0.291513	0.270838		250nM	0.188235	0.302521	0.335038	0.275265		5000nM	0.35274	0.392216	0.408127	0.384361		2500nM	0.340173	0.266467	0.222571	0.276403
	0.2	0.76247	0.32343	0.66468	0.76446			1000nM	0.470588	0.267857	0.337638	0.358695		500nM	0.327451	0.366947	0.484655	0.393017		10000nM	0.537671	0.595808	0.469965	0.534481		5000nM	0.542117	0.45509	0.373041	0.456749
	0.25	0.73042	0.30093	0.67358	0.60346			2000nM	0.589783	0.415179	0.47048	0.491814		1000nM	0.352941	0.456583	0.549872	0.453132		20000nM	0.599315	0.70509	0.607774	0.637393		10000nM	0.637149	0.49	0.41	0.512383
	0.3	0.70556	0.28846	0.68186	0.51679
	0.35	0.68542	0.28218	0.68982	0.46804
	0.4	0.6686	0.28016	0.69768	0.44095			CER	1	2	3	Mean		LORL	1	2	3	Mean		CER	1	2	3	Mean		LORL	1	2	3	Mean
	0.45	0.65427	0.28141	0.70561	0.42741			100nM	0.17	0.02	0.12	0.103333		625nM	0.17	0.22	0.24	0.21		100nM	0.09	0.05	0.05	0.0633333		625nM	0.27	0.17	0.29	0.243333
	0.5	0.64187	0.28543	0.71377	0.42306			200nM	0.2	0.21	0.02	0.143333		1250nM	0.38	0.27	0.38	0.343333		200nM	0.02	0.09	0.02	0.0433333		1250nM	0.29	0.26	0.31	0.286667
	0.55	0.63108	0.29203	0.72236	0.42551			400nM	0.23	0.22	0.13	0.193333		2500nM	0.27	0.3	0.4	0.323333		400nM	0.04	0.19	0.09	0.106667		2500nM	0.35	0.29	0.36	0.333333
	0.6	0.62167	0.30127	0.73159	0.43349			800nM	0.32	0.46	0.33	0.37		5000nM	0.33	0.35	0.4	0.36		800nM	0.32	0.45	0.36	0.376667		5000nM	0.38	0.31	0.44	0.376667
	0.65	0.61357	0.3135	0.74174	0.4465
	0.7	0.60679	0.32939	0.75323	0.46467
	0.75	0.60154	0.3502	0.76669	0.48887			TALA+CER	1	2	3	Mean		TALA+LORL	1	2	3	Mean		OLA+CER	1	2	3	Mean		OLA+LORL	1	2	3	Mean
	0.8	0.59834	0.37827	0.78322	0.52113			250+100 nM	0.37	0.19	0.33	0.296667		125+625 nM	0.4	0.3	0.5	0.4		2500+100 nM	0.33	0.38	0.31	0.34		1250+625 nM	0.41	0.34	0.34	0.363333
	0.85	0.59842	0.41842	0.80502	0.56592			500+200nM	0.43	0.33	0.31	0.356667		250+1250nM	0.44	0.37	0.59	0.466667		5000+200nM	0.46	0.55	0.47	0.493333		2500+1250nM	0.6	0.45	0.44	0.496667
	0.9	0.60517	0.48268	0.83731	0.63433			1000+400nM	0.54	0.4	0.47	0.47		500+2500nM	0.54	0.47	0.64	0.55		10000+400nM	0.61	0.67	0.52	0.6		5000+2500nM	0.65	0.52	0.54	0.57
								2000+800nM	0.65	0.65	0.6	0.633333		1000+5000nM	0.61	0.52	0.68	0.603333		20000+800nM	0.72	0.8	0.69	0.736667		10000+5000nM	0.73	0.61	0.67	0.67
	Synergism showed as CI < 1 at an optimal effect level (Fa > 0.75, region highlighted in orange).
	TNBC-R-6							TNBC-R-6						TNBC-R-6						TNBC-R-6						TNBC-R-6
	Fa	TALA+CER	TALA+LORL	OLA+CER	OLA+LORL			TALA	1	2	3	Mean		TALA	1	2	3	Mean		OLA	1	2	3	Mean		OLA	1	2	3	Mean
	0.1	0.8751	0.4497	0.64252	1.94444			400nM	0.341346	0.300699	0.324163	0.322069		400nM	0.285714	0.293103	0.295844	0.291554		2500nM	0.0698254	0.0989492	0.0691203	0.0792983		2500nM	0.0304569	0.0512334	0.104283	0.0619911
	0.15	0.80666	0.3647	0.65467	1.09674			800nM	0.259615	0.41958	0.358852	0.346016		800nM	0.414286	0.417241	0.369193	0.40024		5000nM	0.0548628	0.117338	0.133752	0.101984		5000nM	0.0685279	0.113852	0.171322	0.117901
	0.2	0.76247	0.32343	0.66468	0.76446			1600nM	0.384615	0.534965	0.472488	0.464023		1600nM	0.438095	0.52069	0.447433	0.468739		10000nM	0.168329	0.225919	0.212747	0.202332		10000nM	0.162437	0.20019	0.236499	0.199708
	0.25	0.73042	0.30093	0.67358	0.60346			3200nM	0.615385	0.618881	0.623206	0.619157		3200nM	0.609524	0.593103	0.603912	0.60218		20000nM	0.266833	0.32662	0.313285	0.302246		20000nM	0.277919	0.323529	0.343575	0.315008
	0.3	0.70556	0.28846	0.68186	0.51679
	0.35	0.68542	0.28218	0.68982	0.46804
	0.4	0.6686	0.28016	0.69768	0.44095			CER	1	2	3	Mean		LORL	1	2	3	Mean		CER	1	2	3	Mean		LORL	1	2	3	Mean
	0.45	0.65427	0.28141	0.70561	0.42741			125nM	0.09	0.18	0.14	0.136667		2500nM	0.19	0.37	0.21	0.256667		125nM	0.102244	0.097198	0.073609	0.091017		2500nM	0.17	0.16	0.18	0.17
	0.5	0.64187	0.28543	0.71377	0.42306			250nM	0.23	0.23	0.2	0.22		5000nM	0.17	0.45	0.22	0.28		250nM	0.19202	0.19965	0.174147	0.188606		5000nM	0.26	0.31	0.23	0.266667
	0.55	0.63108	0.29203	0.72236	0.42551			500nM	0.36	0.47	0.38	0.403333		10000nM	0.37	0.46	0.34	0.39		500nM	0.269327	0.384413	0.308797	0.320846		10000nM	0.4	0.45	0.32	0.39
	0.6	0.62167	0.30127	0.73159	0.43349			1000nM	0.47	0.62	0.52	0.536667		20000nM	0.45	0.57	0.44	0.486667		1000nM	0.416459	0.777583	0.668761	0.620934		20000nM	0.45	0.51	0.43	0.463333
	0.65	0.61357	0.3135	0.74174	0.4465
	0.7	0.60679	0.32939	0.75323	0.46467
	0.75	0.60154	0.3502	0.76669	0.48887			TALA+CER	1	2	3	Mean		TALA+LORL	1	2	3	Mean		OLA+CER	1	2	3	Mean		OLA+LORL	1	2	3	Mean
	0.8	0.59834	0.37827	0.78322	0.52113			400+125 nM	0.37	0.45	0.42	0.413333		400+2500 nM	0.58	0.57	0.45	0.533333		2500+125 nM	0.17	0.23	0.17	0.19		2500+2500 nM	0.2	0.25	0.25	0.233333
	0.85	0.59842	0.41842	0.80502	0.56592			800+250nM	0.51	0.58	0.51	0.533333		800+5000nM	0.65	0.6	0.52	0.59		5000+250nM	0.27	0.39	0.39	0.35		5000+5000nM	0.3	0.38	0.32	0.333333
	0.9	0.60517	0.48268	0.83731	0.63433			1600+500nM	0.66	0.75	0.64	0.683333		1600+10000nM	0.7	0.76	0.63	0.696667		10000+500nM	0.47	0.57	0.55	0.53		10000+10000nM	0.5	0.55	0.52	0.523333
								3200+1000nM	0.79	0.92	0.76	0.823333		3200+20000nM	0.8	0.8	0.72	0.773333		20000+1000nM	0.72	0.89	0.83	0.813333		20000+20000nM	0.69	0.72	0.69	0.7
	Synergism showed as CI < 1 at an optimal effect level (Fa > 0.75, region highlighted in orange).
	TNBC-R-15							TNBC-R-15						TNBC-R-15						TNBC-R-15						TNBC-R-15
	Fa	TALA+CER	TALA+LORL	OLA+CER	OLA+LORL			TALA	1	2	3	Mean		TALA	1	2	3	Mean		OLA	1	2	3	Mean		OLA	1	2	3	Mean
	0.1	1.44871	1.00141	0.99439	1.04489			400nM	0.212389	0.277778	0.143617	0.211261		400nM	0.125	0.308943	0.1875	0.207148		2500nM	0.0589474	0.0736842	0.0686869	0.0671061		2500nM	0.109808	0.108491	0.0534591	0.0905859
	0.15	0.99908	0.79814	0.92886	0.83921			800nM	0.154867	0.303704	0.158511	0.205694		800nM	0.145833	0.304878	0.21875	0.223154		5000nM	0.105263	0.133684	0.160606	0.133184		5000nM	0.16951	0.135849	0.129979	0.145113
	0.2	0.78919	0.68701	0.88578	0.71603			1600nM	0.349558	0.325926	0.221277	0.29892		1600nM	0.291667	0.361789	0.235417	0.296291		10000nM	0.214737	0.198947	0.264646	0.22611		10000nM	0.259062	0.225472	0.163522	0.216019
	0.25	0.67114	0.61618	0.85385	0.63064			3200nM	0.451327	0.481481	0.270213	0.401007		3200nM	0.421875	0.5	0.3625	0.428125		20000nM	0.349474	0.317895	0.408081	0.358483		20000nM	0.400853	0.341509	0.315514	0.352625
	0.3	0.59753	0.5669	0.82844	0.56612
	0.35	0.54867	0.53068	0.80722	0.5145
	0.4	0.51502	0.50306	0.78887	0.47144			CER	1	2	3	Mean		LORL	1	2	3	Mean		CER	1	2	3	Mean		LORL	1	2	3	Mean
	0.45	0.49142	0.48149	0.77257	0.43433			125nM	0.04	0.24	0.09	0.123333		2500nM	0.1	0.08	0.18	0.12		125nM	0.052632	0.011579	0.041414	0.0352083		2500nM	0.138593	0.111321	0.122642	0.124185
	0.5	0.4749	0.46442	0.75773	0.40148			250nM	0.12	0.47	0.11	0.233333		5000nM	0.17	0.13	0.3	0.2		250nM	0.101053	0.042105	0.126263	0.089807		5000nM	0.196162	0.109434	0.10587	0.137155
	0.55	0.46363	0.45085	0.74398	0.37173			500nM	0.33	0.59	0.17	0.363333		10000nM	0.23	0.3	0.36	0.296667		500nM	0.271579	0.161053	0.265657	0.232763		10000nM	0.276119	0.133019	0.180294	0.196477
	0.6	0.45653	0.44018	0.73098	0.3442			1000nM	0.58	0.87	0.31	0.586667		20000nM	0.34	0.51	0.59	0.48		1000nM	0.404211	0.296842	0.610101	0.437051		20000nM	0.379531	0.225472	0.349057	0.31802
	0.65	0.45293	0.43203	0.7185	0.3182
	0.7	0.45254	0.42625	0.70628	0.29313
	0.75	0.4554	0.42291	0.69408	0.26838			TALA+CER	1	2	3	Mean		TALA+LORL	1	2	3	Mean		OLA+CER	1	2	3	Mean		OLA+LORL	1	2	3	Mean
	0.8	0.462	0.42243	0.68164	0.24323			400+125 nM	0.31	0.41	0.23	0.316667		400+2500 nM	0.24	0.35	0.29	0.293333		2500+125 nM	0.13	0.11	0.16	0.133333		2500+2500 nM	0.19	0.18	0.18	0.183333
	0.85	0.47361	0.42586	0.66856	0.21667			800+250nM	0.5	0.56	0.3	0.453333		800+5000nM	0.38	0.46	0.36	0.4		5000+250nM	0.21	0.24	0.31	0.253333		5000+5000nM	0.27	0.28	0.33	0.293333
	0.9	0.4936	0.43596	0.65424	0.18683			1600+500nM	0.65	0.75	0.44	0.613333		1600+10000nM	0.59	0.65	0.41	0.55		10000+500nM	0.42	0.41	0.5	0.443333		10000+10000nM	0.39	0.45	0.53	0.456667
								3200+1000nM	0.85	0.93	0.56	0.78		3200+20000nM	0.69	0.7	0.61	0.666667		20000+1000nM	0.63	0.72	0.8	0.716667		20000+20000nM	0.62	0.62	0.66	0.633333
	Synergism showed as CI < 1 at an optimal effect level (Fa > 0.75, region highlighted in orange).

## Sheet: fig 1g
		The mean percentage of growth inhibition derived from three independent experiments were used to calculate the combination index (CI) value
			OVCA433							SKOV3							TNBC-R-6							TNBC-R-15
			TALA	1	2	3	Mean			TALA	1	2	3	Mean			TALA	1	2	3	Mean			TALA	1	2	3	Mean
			100nM	0.535032	0.56051	0.56051	0.552017			125nM	0.545171	0.545171	0.545171	0.545171			31.2nM	0.645022	0.626623	0.62013	0.630592			31.2nM	0.501408	0.512676	0.614085	0.542723
			200nM	0.630573	0.649682	0.643312	0.641189			250nM	0.5919	0.588785	0.610592	0.597092			62.5nM	0.680736	0.674242	0.675325	0.676768			62.5nM	0.588732	0.608451	0.628169	0.608451
			LORL	1	2	3	Mean			LORL	1	2	3	Mean			LORL	1	2	3	Mean			LORL	1	2	3	Mean
			250nM	0	0.0382166	0.0636943	0.0339703			1250nM	0.0529595	0.05919	0.00623053	0.03946			312.5nM	0.0378788	0.0487013	0.0270563	0.0378788			312.5nM	0.16338	0.205634	0.121127	0.16338
			500nM	0.101911	0.101911	0.140127	0.11465			2500nM	0.224299	0.23053	0.233645	0.229491			625nM	0.0454545	0.0670996	0.0519481	0.0548341			625nM	0.202817	0.256338	0.292958	0.250704
			TALA+LORL	1	2	3	Mean	CI Value		TALA+LORL	1	2	3	Mean	CI Value		TALA+LORL	1	2	3	Mean	CI Value		TALA+LORL	1	2	3	Mean	CI Value
			100+250 nM	0.726115	0.719745	0.738854	0.728238	0.33		125+1250 nM	0.797508	0.803738	0.797508	0.799585	0.22		31.2+312.5 nM	0.694805	0.72619	0.731602	0.717532	0.52		31.2+312.5 nM	0.766197	0.788732	0.777465	0.777465	0.03
			200+500nM	0.828025	0.802548	0.828025	0.819533	0.33		250+2500nM	0.803738	0.813084	0.816199	0.811007	0.45		62.5+625nM	0.805195	0.859307	0.854978	0.839827	0.26		62.5+625nM	0.752113	0.738028	0.8	0.76338	0.06
