# Supplementary material for: Targeting the ALK–CDK9-Tyr19 kinase cascade sensitizes ovarian and breast tumors to PARP inhibition via destabilization of the P-TEFb complex
Source: Nat Cancer. 2022 Oct 17;3(10):1211–27. doi: 10.1038/s43018-022-00438-2 (PMC9586872; doi:10.1038/s43018-022-00438-2)
Supplement: Source Data Fig. 2 — Statistical source data. [file 43018_2022_438_MOESM3_ESM.xlsx]

## Sheet: Fig 2c
	% RAD51 foci positive cells in S phase
		Con			Mean	SD
	OVCA433	46	57	47	50	6.08276
	SKOV3	45	50	44	46.3333	3.21455					GraphPad Prism program (version 8; Prism Software Inc., San Diego, USA)
	TNBC-R-6	53	67	62	60.6667	7.0946
	TNBC-R-15	43	35	40	39.3333	4.04145					two-tailed unpaired t test
											OVCA433	summary	P value
		ALKi			Mean	SD					Con vs. ALKi	*	0.0141
	OVCA433	17	33	27	25.6667	8.0829					PARPi vs. Combined	**	0.0047
	SKOV3	29	31	27	29	2
	TNBC-R-6	31	22	33	28.6667	5.85947					SKOV3
	TNBC-R-15	26	21	13	20	6.55744					Con vs. ALKi	**	0.0014
											PARPi vs. Combined	**	0.0036
		PARPi			Mean	SD
	OVCA433	75	78	82	78.3333	3.51188					TNBC-R-6
	SKOV3	75	86	60	73.6667	13.0512					Con vs. ALKi	**	0.0038
	TNBC-R-6	76	85	91	84	7.54983					PARPi vs. Combined	***	0.0004
	TNBC-R-15	67	70	75	70.6667	4.04145
											TNBC-R-15
		PARPi+ALKi			Mean	SD					Con vs. ALKi	*	0.0122
	OVCA433	28	50	42	40	11.1355					PARPi vs. Combined	***	0.0002
	SKOV3	29	25	20	24.6667	4.50925
	TNBC-R-6	27	33	25	28.3333	4.16333
	TNBC-R-15	24	21	14	19.6667	5.1316

## Sheet: Fig 2d
	% γH2AX foci positive cells in S phase
		Con			Mean	SD
	OVCA433	43	13	13	23	17.3205					GraphPad Prism program (version 8; Prism Software Inc., San Diego, USA)
	SKOV3	14	20	0	11.3333	10.2632
	TNBC-R-6	25	20	17	20.6667	4.04145					two-tailed unpaired t test
	TNBC-R-15	40	33	40	37.6667	4.04145
											OVCA433	summary	P value
		ALKi			Mean	SD					PARPi+ALKi vs. ALKi	**	0.0016
	OVCA433	24	17	22	21	3.60555					PARPi+ALKi vs. PARPi	***	0.0003
	SKOV3	24	25	31	26.6667	3.78594
	TNBC-R-6	35	27	19	27	8
	TNBC-R-15	32	17	20	23	7.93725					SKOV3
											PARPi+ALKi vs. ALKi	**	0.005
		PARPi			Mean	SD					PARPi+ALKi vs. PARPi	*	0.0235
	OVCA433	21	13	31	21.6667	9.0185
	SKOV3	35	50	40	41.6667	7.63763
	TNBC-R-6	35	27	19	27	8					TNBC-R-6
	TNBC-R-15	32	35	30	32.3333	2.51661					PARPi+ALKi vs. ALKi	**	0.0032
											PARPi+ALKi vs. PARPi	**	0.0032
		PARPi+ALKi			Mean	SD
	OVCA433	64	75	67	68.6667	5.68624
	SKOV3	60	89	78	75.6667	14.6401					TNBC-R-15
	TNBC-R-6	68	70	87	75	10.4403					PARPi+ALKi vs. ALKi	***	0.0005
	TNBC-R-15	76	89	83	82.6667	6.50641					PARPi+ALKi vs. PARPi	***	0.0002
