# Supplementary material for: Targeting the ALK–CDK9-Tyr19 kinase cascade sensitizes ovarian and breast tumors to PARP inhibition via destabilization of the P-TEFb complex
Source: Nat Cancer. 2022 Oct 17;3(10):1211–27. doi: 10.1038/s43018-022-00438-2 (PMC9586872; doi:10.1038/s43018-022-00438-2)
Supplement: Source Data Fig. 3 — Statistical source data. [file 43018_2022_438_MOESM4_ESM.xlsx]

## Sheet: Fig 3b
				Relative Survival rates (%)								Two-tailed unpaired t test
					pLKO.1
				1	2	3	Mean	SD
		talazoparib	625nM	0.75	0.77	0.77	0.763333	0.011547					Summary	P Value
			1250nM	0.58	0.62	0.63	0.61	0.0264575				625nM
			2500nM	0.44	0.46	0.46	0.453333	0.011547				pLKO.1 vs. shCDK9#1	***	2e-05
												pLKO.1 vs. shCDK9#2	***	1e-05
					shCDK9#1							1250nM
				1	2	3	Mean	SD				pLKO.1 vs. shCDK9#1	**	0.0012
		talazoparib	625nM	0.44	0.47	0.48	0.463333	0.0208167				pLKO.1 vs. shCDK9#2	***	0.00071
			1250nM	0.45	0.45	0.48	0.46	0.0173205
			2500nM	0.3	0.3	0.32	0.306667	0.011547				2500nM
												pLKO.1 vs. shCDK9#1	***	9e-05
												pLKO.1 vs. shCDK9#2	***	9e-05
					shCDK9#2
				1	2	3	Mean	SD
		talazoparib	625nM	0.53	0.55	0.55	0.543333	0.011547
			1250nM	0.46	0.46	0.47	0.463333	0.0057735
			2500nM	0.3	0.32	0.3	0.306667	0.011547

## Sheet: Fig 3c
							The mean percentage of growth inhibition derived from three independent experiments were used to calculate the combination index (CI) value
	Fa	pLKO.1	shCDK9#1	shCDK9#2			pLKO.1	BMN	1	2	3	Mean		shCDK9#1	BMN	1	2	3	Mean		shCDK9#2	BMN	1	2	3	Mean
	0.1	0.42837	0.41234	0.01855				125nM	0.0848214	0.120172	0.128144	0.111046			125nM	0.102941	0.154545	0.230397	0.162628			125nM	0.12439	0.26	0.158363	0.180918
	0.15	0.37647	0.54631	0.04765				250nM	0.0625	0.154506	0.206587	0.141198			250nM	0.205882	0.209091	0.337809	0.250927			250nM	0.136585	0.23	0.238434	0.201673
	0.2	0.34971	0.67593	0.09734				500nM	0.151786	0.172747	0.22515	0.183227			500nM	0.286765	0.32	0.41783	0.341532			500nM	0.24878	0.41	0.291815	0.316865
	0.25	0.33418	0.80644	0.17606
	0.3	0.32481	0.94142	0.29601				LORL	1	2	3	Mean			LORL	1	2	3	Mean			LORL	1	2	3	Mean
	0.35	0.3193	1.08394	0.47524				500nM	0.08	0.08	0.14	0.1			500nM	0.03	0.17	0.32	0.173333			500nM	0.11	0.24	0.19	0.18
	0.4	0.31648	1.23722	0.74103				1000nM	0.01	0.12	0.12	0.0833333			1000nM	0.02	0.31	0.34	0.223333			1000nM	0.21	0.46	0.36	0.343333
	0.45	0.31571	1.40498	1.13584				2000nM	0.18	0.23	0.22	0.21			2000nM	0.19	0.43	0.56	0.393333			2000nM	0.27	0.42	0.38	0.356667
	0.5	0.31665	1.5919	1.72788
	0.55	0.31913	1.80424	2.63113				COM	1	2	3	Mean			COM	1	2	3	Mean			COM	1	2	3	Mean
	0.6	0.32315	2.05081	4.04538				125+500 nM	0.1	0.17	0.32	0.196667			125+500 nM	0.15	0.26	0.37	0.26			125+500 nM	0.27	0.42	0.36	0.35
	0.65	0.32885	2.34469	6.34217				250+1000nM	0.14	0.33	0.4	0.29			250+1000nM	0.3	0.35	0.45	0.366667			250+1000nM	0.3	0.51	0.39	0.4
	0.7	0.33654	2.70649	10.2668				500+2000nM	0.24	0.43	0.37	0.346667			500+2000nM	0.36	0.4	0.5	0.42			500+2000nM	0.34	0.51	0.46	0.436667
	0.75	0.34681	3.17115	17.4715
	0.8	0.36077	3.8039	32.161
	0.85	0.38068	4.74503	67.47
	0.9	0.41204	6.3729	181.122
	Strong synergism showed as CI <0.5 at an optimal effect level (Fa >0.75, region highlighted in orange).
	The CI values at Fa >0.75: pLKO.1 < 0.5 < shCDK9#1 <shCDK9#2.

## Sheet: Fig 3d
			% of cells with interaction signal				Two-tailed unpaired t test
			Con	ALKi			P value	3e-05
		1	93	13
		2	84	5
		3	83	10
		Mean	86.6667	9.33333
		SD	5.50757	4.04145
