# Supplementary material for: Targeting the ALK–CDK9-Tyr19 kinase cascade sensitizes ovarian and breast tumors to PARP inhibition via destabilization of the P-TEFb complex
Source: Nat Cancer. 2022 Oct 17;3(10):1211–27. doi: 10.1038/s43018-022-00438-2 (PMC9586872; doi:10.1038/s43018-022-00438-2)
Supplement: Source Data Fig. 4 — Statistical source data. [file 43018_2022_438_MOESM6_ESM.xlsx]

## Sheet: Fig 4a
			Relative Survival rates (normalized with PCDH, %)
			WT
			1	2	3	Mean	SEM
	talazoparib	312nM	1.32767	1.42813	1.47604	1.41061	0.0437191				Two-tailed unpaired t test	Summary	P Value
		625nM	1.52305	1.57624	1.55851	1.5526	0.0156367
		1250nM	1.47368	1.58373	1.61962	1.55901	0.0439031				312nM
											Y19F vs. WT	*	0.0125073
											Y19F vs. Y19E	*	0.0137463
			Y19F
			1	2	3	Mean	SEM				625nM
	talazoparib	312nM	0.910355	0.646059	1.04791	0.868109	0.117913				Y19F vs. WT	**	0.00208087
		625nM	1.00709	0.656028	0.776596	0.813239	0.102986				Y19F vs. Y19E	**	0.00805304
		1250nM	0.62201	1.14593	0.736842	0.834928	0.158996
											1250nM
											Y19F vs. WT	*	0.0117844
			Y19E								Y19F vs. Y19E	*	0.0111564
			1	2	3	Mean	SEM
	talazoparib	312nM	1.6507	1.49304	1.33539	1.49304	0.0910198
		625nM	1.54787	1.30674	1.41312	1.42258	0.0697698
		1250nM	1.66268	1.5622	1.5	1.57496	0.0473927

## Sheet: Fig 4b
								The mean pecentage of growth inhibiton derived from three independent experiments were used to calculate the combination index (CI) value
		CI value
	Fa	WT	Y19E	Y19F			WT	BMN	1	2	3	Mean		Y19E	BMN	1	2	3	Mean		Y19F	BMN	1	2	3	Mean
	0.1	0.31376	1.63234	0.35363				125nM	0.150407	0.19346	0.164855	0.169574			125nM	0.286667	0.208661	0.197297	0.230875			125nM	0.218905	0.1881	0.268683	0.22523
	0.15	0.31717	1.06954	0.33153				250nM	0.170732	0.290191	0.326087	0.262336			250nM	0.333333	0.238845	0.267568	0.279915			250nM	0.412935	0.242802	0.346085	0.333941
	0.2	0.31976	0.82532	0.3371				500nM	0.329268	0.33515	0.34058	0.334999			500nM	0.42	0.45	0.359459	0.40982			500nM	0.502488	0.413628	0.490214	0.468776
	0.25	0.32193	0.69623	0.35913
	0.3	0.32384	0.62039	0.3941				LORL	1	2	3	Mean			LORL	1	2	3	Mean			LORL	1	2	3	Mean
	0.35	0.32559	0.57314	0.44131				500nM	0.02	0.05	0.16	0.0766667			500nM	0.28	0.21	0.21	0.233333			500nM	0.11	0.37	0.2	0.226667
	0.4	0.32724	0.54292	0.50161				1000nM	0.16	0.15	0.14	0.15			1000nM	0.29	0.21	0.27	0.256667			1000nM	0.13	0.42	0.28	0.276667
	0.45	0.32884	0.52368	0.5771				2000nM	0.1	0.11	0.31	0.173333			2000nM	0.35	0.24	0.38	0.323333			2000nM	0.08	0.52	0.38	0.326667
	0.5	0.33041	0.51201	0.67131
	0.55	0.33199	0.50593	0.78968				COM	1	2	3	Mean			COM	1	2	3	Mean			COM	1	2	3	Mean
	0.6	0.33362	0.50426	0.94065				125+500 nM	0.36	0.33	0.36	0.35			125+500 nM	0.34	0.36	0.34	0.346667			125+500 nM	0.37	0.37	0.39	0.376667
	0.65	0.33533	0.50638	1.1377				250+1000nM	0.4	0.38	0.42	0.4			250+1000nM	0.37	0.41	0.4	0.393333			250+1000nM	0.47	0.51	0.49	0.49
	0.7	0.33717	0.51207	1.40343				500+2000nM	0.6	0.48	0.59	0.556667			500+2000nM	0.54	0.51	0.56	0.536667			500+2000nM	0.36	0.64	0.58	0.526667
	0.75	0.33921	0.52154	1.77866
	0.8	0.34157	0.5356	2.34521
	0.85	0.34446	0.55613	3.29414
	0.9	0.34834	0.58796	5.1989
	Strong synergism showed as CI <0.5 at an optimal effect level (Fa >0.75, region highlighted in orange).
	The CI values at Fa >0.75: WT < 0.5 < Y9E < Y19F.

## Sheet: Fig 4d
	% RAD51 foci positive cells in S phase										GraphPad Prism program (version 8; Prism Software Inc., San Diego, USA)
		Con			Mean	SD					Two-way ANOVA	Ordinary
	PCDH	20	26	31	25.6667	5.50757					Alpha	0.05
	WT	58.6	53	46	52.5333	6.31295
	Y19F	30	26	30	28.6667	2.3094					multiple comparisons test	Summary	Adjusted P Value
	Y19E	84.2	55	58	65.7333	16.0628
											PCDH
		ALKi			Mean	SD					Con vs. ALKi	ns	0.9983
	PCDH	26	21	26	24.3333	2.88675					PARPi vs. Combined	ns	0.9355
	WT	20.2	22	23	21.7333	1.41892
	Y19F	29.8	28	26	27.9333	1.90088					WT
	Y19E	87	49	58	64.6667	19.8578					Con vs. ALKi	**	0.0027
											PARPi vs. Combined	**	0.0028
		PARPi			Mean	SD
	PCDH	21	28	18	22.3333	5.1316					Y19F
	WT	65	57	56	59.3333	4.93288					Con vs. ALKi	ns	0.9997
	Y19F	31.6	25	29	28.5333	3.32466					PARPi vs. Combined	ns	0.9974
	Y19E	86.4	62	58	68.8	15.3727
											Y19E
		PARPi+ALKi			Mean	SD					Con vs. ALKi	ns	0.9991
	PCDH	29	25	27	27	2					PARPi vs. Combined	ns	>0.9999
	WT	31.8	21	33	28.6	6.60908
	Y19F	36.2	28	26	30.0667	5.40494
	Y19E	92.2	56	59	69.0667	20.0901

## Sheet: Fig 4e
	% γH2AX foci positive cells in S phase							GraphPad Prism program (version 8; Prism Software Inc., San Diego, USA)
		Con			Mean	SD		Two-way ANOVA	Ordinary
	PCDH	31.6	43	45	39.8667	7.22865		Alpha	0.05
	WT	25.8	33	24	27.6	4.76235
	Y19F	29.8	42	41	37.6	6.77348
	Y19E	32.4	29	31	30.8	1.7088		multiple comparisons test	Summary	Adjusted P Value
		ALKi			Mean	SD		PCDH
	PCDH	40	29	45	38	8.18535		Con vs. PARPi	***	<0.0001
	WT	17.4	39	26	27.4667	10.8744		PARPi vs. Combined	ns	0.9961
	Y19F	39.8	33	33	35.2667	3.92598
	Y19E	40	26	33	33	7		WT
								Con vs. PARPi	ns	>0.9999
		PARPi			Mean	SD		PARPi vs. Combined	***	<0.0001
	PCDH	74.6	71	68	71.2	3.30454
	WT	33	32	39	34.6667	3.78594		Y19F
	Y19F	69	69	84	74	8.66025		Con vs. PARPi	***	<0.0001
	Y19E	41.8	30	34	35.2667	6.00111		PARPi vs. Combined	ns	0.9915
		PARPi+ALKi			Mean	SD		Y19E
	PCDH	76.4	63	73	70.8	6.96563		Con vs. PARPi	ns	0.9787
	WT	58.6	83	73	71.5333	12.2659		PARPi vs. Combined	ns	0.9964
	Y19F	70.8	74	82	75.6	5.76888
	Y19E	34.2	35	33	34.0667	1.00664
