# Supplementary material for: Targeting the ALK–CDK9-Tyr19 kinase cascade sensitizes ovarian and breast tumors to PARP inhibition via destabilization of the P-TEFb complex
Source: Nat Cancer. 2022 Oct 17;3(10):1211–27. doi: 10.1038/s43018-022-00438-2 (PMC9586872; doi:10.1038/s43018-022-00438-2)
Supplement: Source Data Fig. 5 — Statistical source data. [file 43018_2022_438_MOESM7_ESM.xlsx]

## Sheet: Fig 5e
			% of cell with nuclear CDK9 positive signal						GraphPad Prism program (version 8; Prism Software Inc., San Diego, USA)
			WT	Y19F	WT+ALKi				Y19F vs WT
		1	83	25	0				Unpaired t test
		2	57	0	20				P value	0.0097
		3	100	14	17				P value summary	**
		Mean	80	13	12.3333				Significantly different (P < 0.05)?	Yes
		SEM	12.5033	7.23418	6.22718				One- or two-tailed P value?	Two-tailed
									t, df	t=4.638, df=4
									WT+ALKi vs WT
									Unpaired t test
									P value	0.0084
									P value summary	**
									Significantly different (P < 0.05)?	Yes
									One- or two-tailed P value?	Two-tailed
									t, df	t=4.844, df=4

## Sheet: Fig 5f
									GraphPad Prism program (version 8; Prism Software Inc., San Diego, USA)
		pLKO.1			Mean	SD			Two-way ANOVA	Ordinary
	RAD51	0.88	0.99	1.15	1.00667	0.135769			Alpha	0.05
	RAD50	0.92	1.15	0.95	1.00667	0.125033
	RBBP8(CtIP)	0.74	1.18	1.13	1.01667	0.240901			multiple comparisons test	Summary	Adjusted P Value
	BRCA2	1.03	0.96	1.01	1	0.0360555
	BRCA1	1.06	1.03	0.91	1	0.0793725			RAD51
									pLKO.1 vs. shCDK9-PCDH	***	<0.0001
		shCDK9-PCDH			Mean	SD			shCDK9-WT vs. shCDK9-Y19F	***	<0.0001
	RAD51	0.43	0.51	0.47	0.47	0.04
	RAD50	0.48	0.46	0.61	0.516667	0.0814453			RAD50
	RBBP8(CtIP)	0.62	0.61	0.6	0.61	0.01			pLKO.1 vs. shCDK9-PCDH	***	<0.0001
	BRCA2	0.77	0.76	0.73	0.753333	0.0208167			shCDK9-WT vs. shCDK9-Y19F	***	<0.0001
	BRCA1	0.76	0.74	0.67	0.723333	0.0472582
									RBBP8(CtIP)
		shCDK9-WT			Mean	SD			pLKO.1 vs. shCDK9-PCDH	***	<0.0001
	RAD51	1.13	1.07	1.07	1.09	0.034641			shCDK9-WT vs. shCDK9-Y19F	***	0.0003
	RAD50	1.34	1.55	1.5	1.46333	0.109697
	RBBP8(CtIP)	1	1.03	1	1.01	0.0173205			BRCA2
	BRCA2	1.31	1.26	1.32	1.29667	0.0321455			pLKO.1 vs. shCDK9-PCDH	*	0.0211
	BRCA1	0.99	1.22	1.1	1.10333	0.115036			shCDK9-WT vs. shCDK9-Y19F	***	<0.0001
		shCDK9-Y19F			Mean	SD			BRCA1
	RAD51	0.3	0.36	0.35	0.336667	0.0321455			pLKO.1 vs. shCDK9-PCDH	**	0.008
	RAD50	0.51	0.59	0.62	0.573333	0.0568624			shCDK9-WT vs. shCDK9-Y19F	***	<0.0001
	RBBP8(CtIP)	0.5	0.87	0.55	0.64	0.200749
	BRCA2	0.59	0.35	0.43	0.456667	0.122202
	BRCA1	0.63	0.6	0.6	0.61	0.0173205

## Sheet: Fig 5g
									GraphPad Prism program (version 8; Prism Software Inc., San Diego, USA)
		WT-con			Mean	SD			Two-way ANOVA	Ordinary
	RAD51	0.87	1.15	1	1.00667	0.140119			Alpha	0.05
	RAD50	1	0.87	1.15	1.00667	0.140119
	RBBP8(CtIP)	1.18	1	0.84	1.00667	0.170098			multiple comparisons test	Summary	Adjusted P Value
	BRCA2	1.25	0.83	0.97	1.01667	0.213854
	BRCA1	0.87	1.05	1.09	1.00333	0.117189			RAD51
									WT-con vs. WT-ALKi	***	<0.0001
		WT-ALKi			Mean	SD			WT-con vs. Y19F-con	***	<0.0001
	RAD51	0.57	0.5	0.67	0.58	0.08544			Y19F-con vs. Y19F-ALKi	ns	0.9811
	RAD50	0.67	0.64	0.51	0.606667	0.085049
	RBBP8(CtIP)	0.58	0.62	0.79	0.663333	0.111505			RAD50
	BRCA2	0.66	0.67	0.61	0.646667	0.0321455			WT-con vs. WT-ALKi	***	<0.0001
	BRCA1	0.64	0.65	0.71	0.666667	0.0378594			WT-con vs. Y19F-con	***	<0.0001
									Y19F-con vs. Y19F-ALKi	ns	>0.9999
		Y19F-con			Mean	SD
	RAD51	0.5	0.42	0.48	0.466667	0.0416333			RBBP8(CtIP)
	RAD50	0.41	0.42	0.4	0.41	0.01			WT-con vs. WT-ALKi	***	0.0006
	RBBP8(CtIP)	0.76	0.7	0.78	0.746667	0.0416333			WT-con vs. Y19F-con	*	0.0115
	BRCA2	0.38	0.24	0.22	0.28	0.087178			Y19F-con vs. Y19F-ALKi	ns	0.8363
	BRCA1	0.65	0.64	0.69	0.66	0.0264575
		Y19F-ALKi			Mean	SD			BRCA2
	RAD51	0.45	0.58	0.46	0.496667	0.0723418			WT-con vs. WT-ALKi	***	0.0002
	RAD50	0.33	0.42	0.49	0.413333	0.0802081			WT-con vs. Y19F-con	***	<0.0001
	RBBP8(CtIP)	0.64	0.74	0.66	0.68	0.052915			Y19F-con vs. Y19F-ALKi	ns	0.9815
	BRCA2	0.27	0.21	0.27	0.25	0.034641
	BRCA1	0.68	0.65	0.54	0.623333	0.0737111			BRCA1
									WT-con vs. WT-ALKi	***	0.0007
									WT-con vs. Y19F-con	***	0.0006
									Y19F-con vs. Y19F-ALKi	ns	0.9671

## Sheet: Fig 5i
		WT			Mean	SEM			GraphPad Prism program (version 8; Prism Software Inc., San Diego, USA)
	0hr	1	1	1	1	0			Two-way ANOVA	Ordinary
	1hr	0.91	1.3	1.24	1.15	0.121244			Alpha	0.05
	3hr	0.95	1.03	0.91	0.963333	0.0352767
	6hr	0.92	1.2	0.96	1.02667	0.0874325			multiple comparisons test	Summary	Adjusted P Value
									6hr
		Y19F			Mean	SEM			WT vs. Y19F	***	0.0003
	0hr	1	1	1	1	0			WT vs. WT+ALKi	**	0.0076
	1hr	0.73	0.92	0.83	0.826667	0.0548736
	3hr	0.7	0.72	0.57	0.663333	0.0470225
	6hr	0.5	0.71	0.54	0.583333	0.0643774
		WT+ALKi			Mean	SEM
	0hr	1	1	1	1	0
	1hr	0.73	0.89	0.98	0.866667	0.0731057
	3hr	0.7	0.94	1	0.88	0.0916515
	6hr	0.5	0.81	0.83	0.713333	0.106823
