# Supplementary material for: Targeting the ALK–CDK9-Tyr19 kinase cascade sensitizes ovarian and breast tumors to PARP inhibition via destabilization of the P-TEFb complex
Source: Nat Cancer. 2022 Oct 17;3(10):1211–27. doi: 10.1038/s43018-022-00438-2 (PMC9586872; doi:10.1038/s43018-022-00438-2)
Supplement: Source Data Fig. 6 — Statistical source data. [file 43018_2022_438_MOESM9_ESM.xlsx]

## Sheet: Fig 6a
		Tumor volume															Kaplan-Meier survival curves						GraphPad Prism program (version 8; Prism Software Inc., San Diego, USA)
		days	Vehicle					Mean	SEM							mouse	Days elapsed	Vehicle	Talazoparib	Lorlatinib	Combination		Comparison of Survival Curves
		1	77.1681	99.1003	113.929	64.0091	86.6027	88.1618	8.63205							1	33	Died
		10	171.937	294.743	289.746	182.867	149.814	217.821	30.8564		Two-tailed unpaired t test	Summary	P Value			2	31	Died					Log-rank (Mantel-Cox) test
		16	267.429	379.565	266.336	157.377	291.029	272.347	35.4423		day 31					3	31	Died					Chi square	17.66
		19	387.805	431.275	261.356	163.849	367.806	322.418	48.5068		Combination vs Vehicle	**	0.004			4	34	Died					df	3
		25	472.894	482.832	511.534	156.21	451.032	414.901	65.3996		Combination vs Talazoparib	**	0.0025			5	33	Died					P value	0.0005
		31	541.884	583.344	592.035	174.581	562.584	490.886	79.5518		Combination vs Lorlatinib	*	0.0137			6	35		Died				P value summary	***
																7	32		Died				Are the survival curves sig different?	Yes
																8	31		Died
		days	Talazoparib					Mean	SEM							9	32		Died
		1	179.665	75.0003	119.172	126.772	162.5	132.622	18.2224							10	35		Died
		10	189.29	115.02	231.913	186.591	301.321	204.827	30.5646							11	35			Died
		16	260.135	144.251	370.659	262.558	325.942	272.709	38.2038							12	36			Died
		19	290.851	161.495	458.058	367.695	485.043	352.628	58.8321							13	31			Died
		25	301.595	230.021	521.174	391.23	726.311	434.066	87.7533							14	37			Died
		31	393.988	319.502	615.61	626.992	806.409	552.5	87.5829							15	34			Died
																16	40				Censored
																17	40				Censored
		days	Lorlatinib					Mean	SEM							18	40				Censored
		1	90.2956	83.414	62.1833	129.583	144.179	101.931	15.1784							19	40				Censored
		10	179.072	243.755	179.956	239.208	206.213	209.641	13.9021							20	40				Censored
		16	236.365	385.616	175.648	338.258	271.297	281.437	37.0187
		19	229.396	425.993	201.756	381.095	296.347	306.917	42.931
		25	482.312	512.092	256.541	412.76	323.086	397.358	47.9395
		31	435.921	1001.72	427.822	480.101	314.87	532.086	120.531
		days	Combination					Mean	SEM
		1	65.9719	70.0938	76.5262	90.4193	106.027	81.8077	7.33698
		10	49.5805	19.0761	101.618	35.2482	122.017	65.5079	19.7768
		16	67.6176	24.2699	178.095	43.6558	152.588	93.2453	30.4914
		19	69.5655	31.046	155.774	29.3586	133.111	83.7712	26.0398
		25	101.581	10.5368	168.794	44.3214	201.866	105.42	36.1032
		31	129.957	18.2369	214.358	41.0486	237.558	128.232	44.2

## Sheet: Fig 6b
			Tumor volume																	Kaplan-Meier survival curves						GraphPad Prism program (version 8; Prism Software Inc., San Diego, USA)
			days	Vehicle					Mean	SEM									mouse	Days elapsed	Vehicle	olaparib	ceritinib	combination		Comparison of Survival Curves
			1	61.3632	93.7575	88.5572	54.2713	89.8171	77.5533	8.17995									1	44	Died
			7	75.494	76.6065	106.252	87.2558	129.305	94.9826	10.2034									2	42	Died					Log-rank (Mantel-Cox) test
			14	111.25	118.553	134.293	110.117	157.336	126.31	8.87562		Two-tailed unpaired t test	Summary	P Value					3	47	Died					Chi square	19.04
			19	158.142	218.418	242.095	211.967	298.429	225.81	22.7639		day 40							4	44	Died					df	3
			24	231.665	229.083	260.598	410.272	320.163	290.356	34.1708		Combination vs Vehicle	***	4e-05					5	40	Died					P value	0.0003
			29	234.829	282.779	338.004	422.399	404.587	336.519	35.5243		Combination vs Olaparib	***	6e-05					6	44		Died				P value summary	***
			34	329.981	425.047	344.692	411.408	521.097	406.445	34.0412		Combination vs Ceritinib	**	0.0012					7	40		Died				Are the survival curves sig different?	Yes
			40	525.5	647.473	515.112	534.776	715.617	587.696	39.9214									8	44		Died
																			9	40		Died
																			10	42		Died
			days	Olaparib					Mean	SEM									11	55			Died
			1	80.4938	85.7083	70.9366	88.2717	61.8473	77.4516	4.90123									12	40			Died
			7	61.9356	100.676	159.521	141.425	125.742	117.86	16.9939									13	47			Died
			14	140.045	162.808	127.907	146.579	142.622	143.992	5.64317									14	53			Died
			19	160.684	195.226	334.803	338.767	158.465	237.589	41.0228									15	47			Died
			24	178.335	237.184	299.539	360.555	309.071	276.937	31.4944									16	62				Died
			29	214.746	316.017	379.275	361.862	459.936	346.367	40.2904									17	70				Censored
			34	244.536	547.998	397.477	407.032	602.061	439.821	62.8603									18	70				Censored
			40	455.825	765.634	614.997	685.251	622.21	628.784	51.0217									19	70				Censored
																			20	70				Censored
			days	Ceritinib					Mean	SEM
			1	99.0776	95.9951	74.9792	75.2559	68.3301	82.7276	6.19074
			7	87.1819	113.504	110.723	70.2109	142.847	104.893	12.3798
			14	158.102	172.324	123.323	142.251	111.157	141.431	11.1296
			19	99.2128	219.673	197.201	163.369	162.57	168.405	20.3772
			24	137.522	201.772	217.448	182.829	223.476	192.609	15.466
			29	222.096	295.979	213.189	203.595	386.218	264.215	34.6021
			34	324.575	426.607	244.336	339.972	445.887	356.276	36.591
			40	408.428	724.672	370.603	457.231	481.275	488.442	62.096
			days	Combination					Mean	SEM
			1	93.296	62.291	63.3708	72.7462	92.813	76.9034	6.84021
			7	67.2399	31.2892	43.4527	68.4215	76.3258	57.3458	8.52283
			14	78.3711	30.3022	41.2476	97.708	126.573	74.8403	17.7816
			19	116.281	47.3924	37.3037	78.3157	125.257	80.9101	17.677
			24	104.221	83.0185	30.118	106.924	89.2857	82.7133	13.8893
			29	121.357	82.8853	32	102.612	101.973	88.1654	15.3027
			34	149.262	61.5052	32	131.969	170.056	108.959	26.5153
			40	253.577	69.4095	32	104.952	184.619	128.911	40.0943

## Sheet: Fig 6c
		Tumor volume															Kaplan-Meier survival curves						GraphPad Prism program (version 8; Prism Software Inc., San Diego, USA)
		days	Vehicle					Mean	SEM							mouse	Days elapsed	Vehicle	Talazoparib	Lorlatinib	Combination		Comparison of Survival Curves
		1	120.276	114.278	97.5324	87.5386	80.1976	99.9645	7.64352							1	35	Died
		3	137.298	199.751	138.742	115.312	115.173	141.255	15.4872							2	36	Died					Log-rank (Mantel-Cox) test
		6	177.111	79.61	101.073	65.2763	76.8149	99.977	20.1324		Two-tailed unpaired t test	Summary	P Value			3	40	Died					Chi square	26.01
		10	202.366	144.986	181.632	83.3187	114.791	145.419	21.6206		day 33					4	36	Died					df	3
		13	289.946	161.631	270.904	102.552	161.495	197.305	35.7298		Combination vs Vehicle	**	0.0062			5	40	Died					P value	<0.0001
		17	383.242	192.629	375.621	215.718	175.9	268.622	45.6933		Combination vs Talazoparib	***	0.0003			6	40		Died				P value summary	***
		22	807.616	225.597	636.456	328.261	463.804	492.347	104.656		Combination vs Lorlatinib	***	0.0003			7	43		Died				Are the survival curves sig different?	Yes
		26	1109.12	351.842	882.875	430.78	671.206	689.165	140.492							8	43		Died
		30	1369.01	469.62	1079.71	409.148	1033.3	872.157	186.054							9	46		Died
		33	1530.63	514.61	1053.05	516.374	1232.99	969.531	200.439							10	46		Died
																11	40			Died
																12	43			Died
		days	Talazoparib					Mean	SEM							13	45			Died
		1	144.728	107.43	97.3525	86.6781	75.6812	102.374	11.8396							14	45			Died
		3	114.612	132.428	98.909	131.25	88.0676	113.053	8.75581							15	46			Died
		6	107.944	72.753	127.027	103.836	72.5772	96.8274	10.6122							16	72				Censored
		10	91.8455	120.499	130.811	82.4321	117.288	108.575	9.15395							17	72				Censored
		13	224.19	165.195	152.58	131.424	174.93	169.664	15.4515							18	72				Censored
		17	293.301	267.528	361.295	170.498	235.712	265.667	31.5168							19	72				Censored
		22	526.142	527.652	416.5	266.821	415.986	430.62	47.8452							20	72				Censored
		26	587.068	633	640.966	307.249	465.709	526.799	63.1978
		30	699.314	995.807	743.01	430.818	681.046	709.999	89.9084
		33	983.594	969.428	723.031	528.827	941.708	829.318	88.785
		days	Lorlatinib					Mean	SEM
		1	118.072	94.3517	98.8045	84.7857	79.5705	95.1168	6.66905
		3	119.108	116.973	84.195	110.858	145.897	115.406	9.85063
		6	72.2343	46.9134	93.9458	78.8033	80.5414	74.4876	7.74374
		10	102.165	74.5702	106.038	143.145	229.307	131.045	26.88
		13	169.524	139.801	158.047	186.07	244.289	179.546	17.8558
		17	268.833	171.06	222.672	289.731	304.399	251.339	24.3536
		22	408.905	303.461	523.988	560.811	550.023	469.438	49.5134
		26	472.5	469.641	755.288	670.515	688.524	611.293	58.9642
		30	614.885	499.344	680.172	918.063	1288.49	800.191	139.926
		33	895.297	522.096	960.531	986.976	1127.48	898.476	101.439
		days	Combination					Mean	SEM
		1	103.34	95.3067	95.2492	78.1612	74.2504	89.2615	5.56395
		3	59.637	82.14	70.6825	89.5623	84.4062	77.2856	5.38544
		6	34.9892	49.0101	52.4654	32.2314	33.5376	40.4467	4.25907
		10	41.708	41.2568	45.2563	31.6261	57.2656	43.4226	4.13387
		13	59.5895	52.0804	52.3758	64.5201	50.9788	55.9089	2.63766
		17	87.7548	73.4248	77.2826	41.3326	74.782	70.9154	7.81183
		22	95.9059	102.14	123.44	50.58	131.848	100.783	14.1851
		26	131.791	128.233	96.2077	48.3179	168.675	114.645	20.1706
		30	128.446	189.098	167.339	40.0509	287.469	162.48	40.3123
		33	143.642	274.426	216.326	66.8373	353.144	210.875	49.7876

## Sheet: Fig 6d
		Tumor volume															Kaplan-Meier survival curves						GraphPad Prism program (version 8; Prism Software Inc., San Diego, USA)
		days	Vehicle					Mean	SEM							mouse	Days elapsed	Vehicle	Talazoparib	Lorlatinib	Combination		Comparison of Survival Curves
		2	130.469	123.942	93.9476	82.2902	140.066	114.143	11.0838							1	41	Died
		7	184.346	135.415	120.42	112.681	194.394	149.451	16.7771							2	42	Died					Log-rank (Mantel-Cox) test
		10	232.838	167.732	134.148	142.047	258.061	186.965	24.8356		Two-tailed unpaired t test	Summary	P Value			3	47	Died					Chi square	18.42
		14	301.732	278.776	186.393	230.147	419.183	283.246	39.3958		day 37					4	47	Died					df	3
		20	422.765	317.454	499.963	420.795	514.635	435.122	35.1643		Combination vs Vehicle	***	0.0002			5	52	Died					P value	0.0004
		23	451.8	670.683	331.795	460.934	575.427	498.128	57.8561		Combination vs Talazoparib	**	0.0027			6	41		Died				P value summary	***
		25	448.543	711.901	332.586	617.414	695.9	561.269	73.8144		Combination vs Lorlatinib	**	0.0021			7	49		Died				Are the survival curves sig different?	Yes
		31	677.493	822.681	420.079	658.867	754.264	666.677	68.19							8	64		Died
		37	1001.32	1224.44	649.136	1128.54	820.447	964.777	103.933							9	50		Died
																10	64		Died
																11	52			Died
																12	61			Died
		days	Talazoparib					Mean	SEM							13	54			Died
		2	99.3381	97.6873	135.435	91.8455	86.5021	102.162	8.622							14	60			Died
		7	147.518	179.564	125.863	134.055	135.111	144.422	9.44228							15	54			Died
		10	147.439	204.721	90.8302	155.19	185.667	156.77	19.4577							16	72				Died
		14	233.019	326.687	356.145	250.334	241.065	281.45	25.0704							17	66				Died
		20	359.984	430.778	419.368	440.172	410.091	412.079	13.9819							18	58				Died
		23	360.411	414.858	500.258	396.217	435.017	421.352	23.2385							19	150				Censored
		25	393.008	470.775	475.222	417.266	652.183	481.691	45.4113							20	150				Censored
		31	511.068	633.333	640.842	437.238	811.115	606.719	63.8449
		37	546.208	912.984	908.714	546.263	1277	838.234	136.675
		days	Lorlatinib					Mean	SEM
		2	131.999	84.8321	95.7258	85.4674	79.0746	95.4198	9.53008
		7	162.42	97.4839	122.019	94.2368	66.9096	108.614	16.0385
		10	212.579	130.55	135.297	103.858	72.7119	130.999	23.2464
		14	294.416	198.434	218.405	200.55	128.949	208.151	26.431
		20	369.62	253.278	315.933	251.081	181.282	274.239	31.9785
		23	364.449	274.929	304.618	230.411	190.507	272.983	29.9876
		25	526.066	356.575	346.245	412.183	236.409	375.496	47.2102
		31	583.289	487.278	460.451	424.92	345.042	460.196	38.981
		37	684.794	484.123	488.808	525.005	381.841	512.914	49.132
		days	Combination					Mean	SEM
		2	61.238	54.6882	56.7552	80.0113	55.3777	61.6141	4.73849
		7	82.8385	44.966	92.4001	81.4233	45.3825	69.4021	10.0698
		10	82.4292	42.348	99.6681	84.0979	44.9743	70.7035	11.4496
		14	125.419	73.1845	108.386	121.333	65.2565	98.7158	12.4288
		20	179.819	113.608	164.961	180.619	70.6478	141.931	21.6173
		23	206.943	110.258	170.072	206.943	65.5218	151.948	27.9149
		25	235.125	116.023	178.508	184.766	70.9669	157.078	28.6512
		31	235.988	172.922	203.184	235.132	66.094	182.664	31.3854
		37	326.596	181.504	238.624	290.423	90.5053	225.53	41.6934

## Sheet: Fig 6e
		Tumor volume
		days	Vehicle					Mean	SEM		Two-tailed unpaired t test
		1	136.195	177.09	96.3453	127.043	114.523	130.239	13.4842
		5	277.938	231.911	268.566	234.439	467.637	296.098	43.838			Summary	P Value
		12	599.168	715.996	841.015	641.921	1135.83	786.785	96.428		day 17
		15	721.366	722.129	1010.95	763.292	1131.7	869.888	84.7645		Vehicle vs Talazoparib	**	0.0052
		17	708.873	745.01	1311.35	1128.95	1829.76	1144.79	205.794
		days	Talazoparib					Mean	SEM
		1	105.738	118.698	125.366	158.591	116.091	124.897	8.996
		5	112.091	173.698	154.234	225.075	194.822	171.984	19.0334
		12	196.483	280.409	210.656	436.369	258.955	276.574	42.7897
		15	250.387	355.603	228.389	505.056	249.443	317.776	51.8195
		17	280.67	366.064	243.401	502.154	319.675	342.393	44.8381
