# Supplementary material for: Targeting the ALK–CDK9-Tyr19 kinase cascade sensitizes ovarian and breast tumors to PARP inhibition via destabilization of the P-TEFb complex
Source: Nat Cancer. 2022 Oct 17;3(10):1211–27. doi: 10.1038/s43018-022-00438-2 (PMC9586872; doi:10.1038/s43018-022-00438-2)
Supplement: Source Data Extended Data Fig. 1 — Statistical source data. [file 43018_2022_438_MOESM10_ESM.xlsx]

## Sheet: ED Fig 1a
	Relative fold of phospho level in RTK array (quantification of 2 spots which represent each RTK )
		EGFR									HGFR
		A2780	DOV13	OVCAR3	SKOV3	OVCA420	OVCA433				A2780	DOV13	OVCAR3	SKOV3	OVCA420	OVCA433
	spot 1	1	6.71	8.25	6.7	8.42	11.54			spot 1	0.857143	17.0868	0.344234	4.70588	13.1092	57.8571
	spot 2	1	6.33	8.53	8.05	9.32	9.62			spot 2	1.14286	16.8067	0	4.36975	13.1092	51.7857
	Mean	1	6.52	8.39	7.375	8.87	10.58			Mean	1	16.9468	0.172117	4.53782	13.1092	54.8214
		ErbB3									MSPR
		A2780	DOV13	OVCAR3	SKOV3	OVCA420	OVCA433				A2780	DOV13	OVCAR3	SKOV3	OVCA420	OVCA433
	spot 1	0.8	0.392157	0.481928	1.41176	3.29412	23			spot 1	0.5	0	0.60241	2.35294	1.17647	56.875
	spot 2	1.2	1.17647	0.481928	4.23529	3.29412	24.5			spot 2	1.5	1.47059	0	1.17647	0.588235	54.375
	Mean	1	0.784314	0.481928	2.82353	3.29412	23.75			Mean	1	0.735294	0.301205	1.76471	0.882353	55.625
		FGFR3									ErbB2
		A2780	DOV13	OVCAR3	SKOV3	OVCA420	OVCA433				A2780	DOV13	OVCAR3	SKOV3	OVCA420	OVCA433
	spot 1	1	4.90196	1.20482	1.17647	5.88235	40			spot 1	0.8	7.05882	2.40964	65.4118	8.47059	60.5
	spot 2	1	4.90196	1.20482	4.70588	7.05882	36.25			spot 2	1.2	1.56863	0.481928	57.8824	2.82353	42
	Mean	1	4.90196	1.20482	2.94118	6.47059	38.125			Mean	1	4.31373	1.44578	61.6471	5.64706	51.25
		RYK									c-RET
		A2780	DOV13	OVCAR3	SKOV3	OVCA420	OVCA433				A2780	DOV13	OVCAR3	SKOV3	OVCA420	OVCA433
	spot 1	1	9.80392	3.01205	3.52941	2.94118	25.625			spot 1	1	9.80392	1.20482	8.23529	20	85
	spot 2	1	11.2745	3.01205	3.52941	3.52941	29.375			spot 2	2	10.7843	2.40964	9.41176	18.8235	72.5
	Mean	1	10.5392	3.01205	3.52941	3.23529	27.5			Mean	1.5	10.2941	1.80723	8.82353	19.4118	78.75
		AXL									EphB3
		A2780	DOV13	OVCAR3	SKOV3	OVCA420	OVCA433				A2780	DOV13	OVCAR3	SKOV3	OVCA420	OVCA433
	spot 1	0.371429	2.94118	0.0344234	4	0.201681	5.67857			spot 1	2	15.6863	4.81928	9.41176	4.70588	77.5
	spot 2	1.6	3.72549	0.275387	4.33613	0.201681	5.71429			spot 2	0	11.7647	4.81928	11.7647	9.41176	77.5
	Mean	0.985714	3.33333	0.154905	4.16807	0.201681	5.69643			Mean	1	13.7255	4.81928	10.5882	7.05882	77.5

## Sheet: ED Fig 1d
	Cisplatin(uM)	Parental			Mean	SD			GraphPad Prism program (version 8; Prism Software Inc., San Diego, USA)
	1	0.818182	0.738636	0.806818	0.787879	0.0430223			one-way ANOVA	Ordinary
	2	0.488636	0.534091	0.488636	0.503788	0.0262435			Alpha	0.05
	4	0.227273	0.170455	0.170455	0.189394	0.0328039
									multiple comparisons test	Summary	Adjusted P Value
	Cisplatin(uM)	Resistant #6			Mean	SD			Cisplatin 4uM
	1	1.11972	1.03521	1.20423	1.11972	0.084507			Parental vs. Resistant #6	***	0.0004
	2	0.922535	1.01408	1.10563	1.01408	0.0915495			Parental vs. Resistant #15	***	0.0006
	4	0.556338	0.711268	0.711268	0.659625	0.0894489
	Cisplatin(uM)	Resistant #15			Mean	SD
	1	0.984962	1.03008	1.06767	1.02757	0.0414104
	2	0.93985	0.924812	0.947368	0.937343	0.011485
	4	0.62406	0.691729	0.533835	0.616541	0.0792151

## Sheet: ED Fig 1e
		The mean percentage of growth inhibition derived from three independent experiments were used to calculate the combination index (CI) value
			OVCA433							SKOV3							TNBC-R-6							TNBC-R-15
			OLA	1	2	3	Mean			OLA	1	2	3	Mean			OLA	1	2	3	Mean			OLA	1	2	3	Mean
			750nM	0.282328	0.269397	0.275862	0.275862			1500nM	0.31454	0.332344	0.332344	0.326409			2500nM	0.286082	0.301546	0.31701	0.301546			2500nM	0.252874	0.264368	0.293103	0.270115
			1500nM	0.37069	0.37069	0.385776	0.375718			3000nM	0.590504	0.596439	0.593472	0.593472			5000nM	0.484536	0.492268	0.469072	0.481959			5000nM	0.373563	0.367816	0.385057	0.375479
			CER	1	2	3	Mean			CER	1	2	3	Mean			CER	1	2	3	Mean			CER	1	2	3	Mean
			200nM	0.127155	0.127155	0.168103	0.140805			400nM	0.27003	0.275964	0.27003	0.272008			250nM	0.268041	0.298969	0.280928	0.282646			250nM	0.289474	0.149425	0.137931	0.192277
			400nM	0.329741	0.336207	0.334052	0.333333			800nM	0.445104	0.439169	0.439169	0.441147			500nM	0.551546	0.554124	0.518041	0.541237			500nM	0.201149	0.195402	0.287356	0.227969
			OLA+CER	1	2	3	Mean	CI Value		OLA+CER	1	2	3	Mean	CI Value		OLA+CER	1	2	3	Mean	CI Value		OLA+CER	1	2	3	Mean	CI Value
			750+200 nM	0.497845	0.478448	0.489224	0.488506	0.58		1500+400 nM	0.560831	0.563798	0.58457	0.569733	0.83		2500+250 nM	0.603093	0.613402	0.634021	0.616838	0.7		2500+250 nM	0.408046	0.402299	0.390805	0.400383	0.49
			1500+400 nM	0.730603	0.726293	0.724138	0.727011	0.45		3000+800 nM	0.762611	0.765579	0.756677	0.761622	0.87		5000+500 nM	0.752577	0.755155	0.752577	0.753436	0.89		5000+500 nM	0.482759	0.482759	0.568966	0.511494	0.51
