# Supplementary material for: Targeting the ALK–CDK9-Tyr19 kinase cascade sensitizes ovarian and breast tumors to PARP inhibition via destabilization of the P-TEFb complex
Source: Nat Cancer. 2022 Oct 17;3(10):1211–27. doi: 10.1038/s43018-022-00438-2 (PMC9586872; doi:10.1038/s43018-022-00438-2)
Supplement: Source Data Extended Data Fig. 3 — Statistical source data. [file 43018_2022_438_MOESM12_ESM.xlsx]

## Sheet: ED Fig 3c
	% foci positive cells in S phase										GraphPad Prism program (version 8; Prism Software Inc., San Diego, USA)
		Con			Mean	SD					one-way ANOVA	Ordinary
	BRCA1	42	46	38	42	4					Alpha	0.05
	CtIP	35	45	44	41.3333	5.50757
											multiple comparisons test	Summary	Adjusted P Value
		ALKi			Mean	SD
	BRCA1	29	25	18	24	5.56776					BRCA1
	CtIP	29	25	18	24	5.56776					Con vs. ALKi	*	0.0235
											PARPi vs. Combined	***	<0.0001
		PARPi			Mean	SD
	BRCA1	60	78	64	67.3333	9.45163					CtIP
	CtIP	88	89	81	86	4.3589					Con vs. ALKi	**	0.0091
											PARPi vs. Combined	***	<0.0001
		PARPi+ALKi			Mean	SD
	BRCA1	24	22	25	23.6667	1.52753
	CtIP	28	23	29	26.6667	3.21455

## Sheet: ED Fig 3d
		% RAD51 foci positive cells in S phase										GraphPad Prism program (version 8; Prism Software Inc., San Diego, USA)
			RAD51			Mean	SD					One-way ANOVA	Ordinary
		Con	18	25	27	23.3333	4.72582					Alpha	0.05
		ALKi	22	30	25	25.6667	4.04145
		PARPi	28	36	31	31.6667	4.04145					multiple comparisons test	Summary	Adjusted P Value
		PARPi+ALKi	20	27	33	26.6667	6.50641
												RAD51
												Con vs. ALKi	ns	0.9878
												Con vs. PARPi	ns	0.6515
												PARPi vs. PARPi+ALKi	ns	0.8967

## Sheet: ED Fig 3e
		DR-GFP assay-HR efficiency (%)
									ALKi vs Con
		Con	ALKi	PARPi	PARPi+ALKi				Unpaired t test
	1	1	0.79	1.37	0.89				P value	0.0337
	2	1.05	0.89	1.21	0.89				P value summary	*
	3	0.95	0.68	1.16	1.05				Significantly different (P < 0.05)?	Yes
	Mean	1	0.786667	1.24667	0.943333				One- or two-tailed P value?	Two-tailed
	SEM	0.0288675	0.0606447	0.0633333	0.0533333				t, df	t=3.176, df=4
									PARPi+ALKi vs PARPi
									Unpaired t test
									P value	0.0215
									P value summary	*
									Significantly different (P < 0.05)?	Yes
									One- or two-tailed P value?	Two-tailed
									t, df	t=3.664, df=4
