# Supplementary material for: Targeting the ALK–CDK9-Tyr19 kinase cascade sensitizes ovarian and breast tumors to PARP inhibition via destabilization of the P-TEFb complex
Source: Nat Cancer. 2022 Oct 17;3(10):1211–27. doi: 10.1038/s43018-022-00438-2 (PMC9586872; doi:10.1038/s43018-022-00438-2)
Supplement: Source Data Extended Data Fig. 4 — Statistical source data. [file 43018_2022_438_MOESM13_ESM.xlsx]

## Sheet: ED Fig 4c
	% 53BP1 foci positive cells
		53BP1			Mean	SD					two-tailed unpaired t test
	Con	16	19	20	18.3333	2.08167					53BP1
	ALKi	16	15	13	14.6667	1.52753					Con vs. ALKi	ns	0.0697
	PARPi	65	74	75	71.3333	5.50757					Con vs. PARPi	***	9e-05
	PARPi+ALKi	75	65	77	72.3333	6.4291					PARPi vs. PARPi+ALKi	ns	0.8479

## Sheet: ED Fig 4d
								The mean percentage of growth inhibition derived from three independent experiments were used to calculate the combination index (CI) value
		CI value
	Fa	siControl	si53BP1#1	si53BP1#2			siControl	TALA	1	2	3	Mean		si53BP1#1	TALA	1	2	3	Mean		si53BP1#2	TALA	1	2	3	Mean
	0.1	0.80476	0.41137	0.21218				250nM	0.2	0.25448	0.0430328	0.165838			250nM	0.0797101	0.156051	0.135135	0.123632			250nM	0.111111	0.129073	0.0734536	0.104546
	0.15	0.67005	0.37409	0.22375				500nM	0.330769	0.304659	0.178279	0.271236			500nM	0.0869565	0.207006	0.173986	0.155983			500nM	0.205128	0.195489	0.16366	0.188092
	0.2	0.60335	0.36995	0.23964				1000nM	0.427692	0.419355	0.243852	0.363633			1000nM	0.271739	0.33121	0.320946	0.307965			1000nM	0.252137	0.276942	0.224227	0.251102
	0.25	0.56465	0.37667	0.2574				2000nM	0.523077	0.462366	0.305328	0.430257			2000nM	0.344203	0.409236	0.371622	0.37502			2000nM	0.35755	0.318296	0.378866	0.351571
	0.3	0.54025	0.38807	0.27642
	0.35	0.52422	0.40196	0.29664				LORL	1	2	3	Mean			LORL	1	2	3	Mean			LORL	1	2	3	Mean
	0.4	0.51357	0.41751	0.3182				1250nM	0.15	0.29	0.04	0.16			1250nM	0.06	0.05	0.11	0.0733333			1250nM	0.19	0.06	0.02	0.09
	0.45	0.50668	0.43443	0.3414				2500nM	0.16	0.33	0.07	0.186667			2500nM	0.11	0.13	0.16	0.133333			2500nM	0.21	0.08	0.05	0.113333
	0.5	0.50257	0.45273	0.36665				5000nM	0.25	0.38	0.14	0.256667			5000nM	0.12	0.14	0.18	0.146667			5000nM	0.33	0.14	0.05	0.173333
	0.55	0.50071	0.4726	0.39456				10000nM	0.37	0.39	0.12	0.293333			10000nM	0.13	0.14	0.22	0.163333			10000nM	0.39	0.16	0.08	0.21
	0.6	0.50077	0.49443	0.42595
	0.65	0.50264	0.51878	0.46202				COM	1	2	3	Mean			COM	1	2	3	Mean			COM	1	2	3	Mean
	0.7	0.50636	0.54659	0.50464				250+1250 nM	0.32	0.34	0.16	0.273333			250+1250 nM	0.32	0.34	0.16	0.273333			250+1250 nM	0.25	0.22	0.14	0.203333
	0.75	0.51222	0.57933	0.55682				500+2500nM	0.46	0.48	0.23	0.39			500+2500nM	0.46	0.48	0.23	0.39			500+2500nM	0.33	0.3	0.18	0.27
	0.8	0.52081	0.61959	0.62401				1000+5000nM	0.54	0.55	0.36	0.483333			1000+5000nM	0.54	0.55	0.36	0.483333			1000+5000nM	0.52	0.42	0.32	0.42
	0.85	0.53343	0.67245	0.71725				2000+10000nM	0.64	0.66	0.38	0.56			2000+10000nM	0.64	0.66	0.38	0.56			2000+10000nM	0.59	0.46	0.37	0.473333
	0.9	0.55325	0.75009	0.86431
