# Supplementary material for: Targeting the ALK–CDK9-Tyr19 kinase cascade sensitizes ovarian and breast tumors to PARP inhibition via destabilization of the P-TEFb complex
Source: Nat Cancer. 2022 Oct 17;3(10):1211–27. doi: 10.1038/s43018-022-00438-2 (PMC9586872; doi:10.1038/s43018-022-00438-2)
Supplement: Source Data Extended Data Fig. 5 — Statistical source data. [file 43018_2022_438_MOESM15_ESM.xlsx]

## Sheet: ED Fig 5c
	IC50 of PARPi (nM)					GraphPad Prism program (version 8; Prism Software Inc., San Diego, USA)
		TNBC-parental cell				One-way ANOVA	Ordinary
		pLKO.1	shCDK9#1	shCDK9#2		Alpha	0.05
	1	2.046	1.675	2.007		multiple comparisons test	Summary	Adjusted P Value
	2	1.338	1.934	2.181
	3	1.752	2.057	1.698		TNBC-parental cell
	Mean	1.712	1.88867	1.962		pLKO.1 vs. shCDK9#1	ns	0.6638
	SEM	0.205358	0.112579	0.141234		pLKO.1 vs. shCDK9#2	ns	0.4718
		TNBC-R6				TNBC-R6
		pLKO.1	shCDK9#1	shCDK9#2		pLKO.1 vs. shCDK9#1	**	0.0025
	1	460.9	155.7	136.4		pLKO.1 vs. shCDK9#2	**	0.0032
	2	495.1	251.1	296.8
	3	438	156.9	170.4		TNBC-R15
	Mean	464.667	187.9	201.2		pLKO.1 vs. shCDK9#1	***	0.0002
	SEM	16.5906	31.6019	48.7973		pLKO.1 vs. shCDK9#2	***	0.0008
		TNBC-R15
		pLKO.1	shCDK9#1	shCDK9#2
	1	2986	938.3	1755
	2	2729	1468	1714
	3	3261	1229	1405
	Mean	2992	1211.77	1624.67
	SEM	153.604	153.154	110.469

## Sheet: ED Fig 5d
		TNBC-parental cell
	Days	control			shCDK9#1			shCDK9#2				GraphPad Prism program (version 8; Prism Software Inc., San Diego, USA)
	1	1	0.97	1.03	1.01	1.03	0.96	1.02	1	0.98		One-way ANOVA	Ordinary
	2	2.79	3.41	2.77	2.35	2.48	2.51	2.48	2.57	2.6		Alpha	0.05
	3	4.46	4.33	4.41	3.44	3.62	3.65	3.29	3.48	3.5
	4	6.72	6.9	7.28	5.09	5.15	5.53	4.71	4.81	4.4		multiple comparisons test	Summary	Adjusted P Value
												TNBC-parental cell
		TNBC-R6										pLKO.1 vs. shCDK9#1	***	0.0003
	Days	control			shCDK9#1			shCDK9#2				pLKO.1 vs. shCDK9#2	***	<0.0001
	1	0.95	1.03	1.02	1.02	1	0.98	1.02	1	0.98
	2	2.13	2.12	2.2	1.57	1.62	1.55	1.58	1.5	1.55		TNBC-R6
	3	3.05	2.99	3.07	2.31	2.43	2.57	2.5	2.65	2.65		pLKO.1 vs. shCDK9#1	***	<0.0001
	4	3.56	3.54	3.47	2.84	2.92	2.89	2.87	2.78	2.88		pLKO.1 vs. shCDK9#2	***	<0.0001
		TNBC-R15										TNBC-R15
	Days	control			shCDK9#1			shCDK9#2				pLKO.1 vs. shCDK9#1	***	<0.0001
	1	1.02	0.95	1.03	0.95	1.03	1.01	0.99	1.02	0.99		pLKO.1 vs. shCDK9#2	***	<0.0001
	2	2.25	2.22	2.23	1.64	1.56	1.49	1.79	1.8	1.82
	3	3.58	3.51	3.57	2.38	2.17	2.51	2.13	2.5	2.42
	4	4.15	4.1	4.04	2.86	2.83	2.88	2.47	2.76	2.94

## Sheet: ED Fig 5e
	The mean percentage of growth inhibition derived from three independent experiments were used to calculate the combination index (CI) value
		Resistant #6							Resistant #15
		TALA	1	2	3	Mean			TALA	1	2	3	Mean
		25nM	0.580153	0.58855	0.58855	0.585751			25nM	0.412698	0.416667	0.411111	0.413492
		50nM	0.648855	0.635115	0.643511	0.642494			50nM	0.523016	0.516667	0.514286	0.517989
		100nM	0.725191	0.735878	0.727481	0.729517			100nM	0.549206	0.540476	0.542063	0.543915
		CDK9i	1	2	3	Mean			CDK9i	1	2	3	Mean
		80nM	0.281679	0.275573	0.275573	0.277608			80nM	0.328571	0.306349	0.326984	0.320635
		100nM	0.617557	0.618321	0.603817	0.613232			100nM	0.521429	0.518254	0.519841	0.519841
		128nM	0.860305	0.861069	0.858779	0.860051			128nM	0.76746	0.77381	0.763492	0.768254
		TALA+CDK9i	1	2	3	Mean	CI Value		TALA+CDK9i	1	2	3	Mean	CI Value
		25+80 nM	0.789313	0.790076	0.781679	0.787023	0.71		25+80 nM	0.724603	0.730159	0.725397	0.72672	0.54
		50+100 nM	0.870229	0.868702	0.866412	0.868448	0.73		50+100 nM	0.78254	0.784921	0.790476	0.785979	0.64
		100+128nM	0.918321	0.917557	0.916031	0.917303	0.94		100+128nM	0.865079	0.862698	0.863492	0.863757	0.87

## Sheet: ED Fig 5f
		% of cells with interaction signal						Resistant #6 vs. sensitive
		Sensitive	Resistant #6	Resistant #15				two-tailed unpaired t test
	1	0	90	100				P value	5e-05
	2	0	87.5	100				P value summary	***
	3	0	75	83.3
	Mean	0	84.1667	94.4333
	SD	0	8.03638	9.64175
								Resistant #15 vs. sensitive
								two-tailed unpaired t test
								P value	7e-05
								P value summary	***
