# Supplementary material for: Targeting the ALK–CDK9-Tyr19 kinase cascade sensitizes ovarian and breast tumors to PARP inhibition via destabilization of the P-TEFb complex
Source: Nat Cancer. 2022 Oct 17;3(10):1211–27. doi: 10.1038/s43018-022-00438-2 (PMC9586872; doi:10.1038/s43018-022-00438-2)
Supplement: Source Data Extended Data Fig. 7 — Statistical source data. [file 43018_2022_438_MOESM17_ESM.xlsx]

## Sheet: ED Fig 7b
		% of cell with nuclear CDK9 positive signal						GraphPad Prism program (version 8; Prism Software Inc., San Diego, USA)
		A2780	DOV13	SKOV3	OVCA433			One-way ANOVA	Ordinary
	1	0.38	0.33	1	0.87			Alpha	0.05
	2	0.25	0.17	0.78	0.83			multiple comparisons test	Summary	P Value
	3	0.4	0.33	0.86	0.8			A2780 vs. SKOV3	***	0.0003
	Mean	0.343333	0.276667	0.88	0.833333			A2780 vs. OVCA433	***	0.0005
	SEM	0.0470225	0.0533333	0.064291	0.0202759			DOV13 vs. SKOV3	***	0.0001
								DOV13 vs. OVCA433	***	0.0002

## Sheet: ED Fig 7c
	Relative fold change (%)
		RAD51							GraphPad Prism program (version 8; Prism Software Inc., San Diego, USA)
		Control	ALKi	PARPi	PARPi+ALKi				Two-way ANOVA	Ordinary
	1	99	63	124	54				Alpha	0.05
	2	107	47	164	68				multiple comparisons test
	3	94	65	160	58
	Mean	100	58.3333	149.333	60				RAD51	Summary	Adjusted P Value
	SD	6.55744	9.86577	22.0303	7.2111				Con vs. ALKi	***	0.0001
									PARPi vs. PARPi+ALKi	***	<0.0001
		RAD50
		Control	ALKi	PARPi	PARPi+ALKi				RAD50	Summary	Adjusted P Value
	1	93	70	96	63				Con vs. ALKi	**	0.0079
	2	98	67	116	50				PARPi vs. PARPi+ALKi	***	<0.0001
	3	110	76	123	68
	Mean	100.333	71	111.667	60.3333				RBBP8	Summary	Adjusted P Value
	SD	8.73689	4.58258	14.0119	9.29157				Con vs. ALKi	***	<0.0001
									PARPi vs. PARPi+ALKi	***	<0.0001
		RBBP8
		Control	ALKi	PARPi	PARPi+ALKi				BRCA2	Summary	Adjusted P Value
	1	110	51	124	66				Con vs. ALKi	***	0.0005
	2	100	55	154	72				PARPi vs. PARPi+ALKi	*	0.0241
	3	91	48	156	62
	Mean	100.333	51.3333	144.667	66.6667				BRCA1	Summary	Adjusted P Value
	SD	9.50438	3.51188	17.9258	5.03322				Con vs. ALKi	**	0.0013
									PARPi vs. PARPi+ALKi	**	0.0097
		BRCA2
		Control	ALKi	PARPi	PARPi+ALKi
	1	93	57	87	80
	2	105	64	109	81
	3	103	67	122	80
	Mean	100.333	62.6667	106	80.3333
	SD	6.4291	5.1316	17.6918	0.57735
		BRCA1
		Control	ALKi	PARPi	PARPi+ALKi
	1	108	72	124	95
	2	110	67	119	88
	3	84	59	110	84
	Mean	100.667	66	117.667	89
	SD	14.4684	6.55744	7.0946	5.56776

## Sheet: ED Fig 7e 7f
	Metascape reactome enrichment analysis - Ai vs WT
	Reactome Gene Sets	Description	LogP
	R-HSA-8953854	Metabolism of RNA	-37.2917
	R-HSA-1640170	Cell Cycle	-17.1368
	R-HSA-72203	Processing of Capped Intron-Containing Pre-mRNA	-13.9761
	R-HSA-5663202	Diseases of signal transduction by growth factor receptors and second messengers	-12.6787
	R-HSA-194315	Signaling by Rho GTPases	-12.2505
	R-HSA-69620	Cell Cycle Checkpoints	-11.0827
	R-HSA-9013408	RHOG GTPase cycle	-7.58656
	R-HSA-157118	Signaling by NOTCH	-7.21437
	R-HSA-5619115	Disorders of transmembrane transporters	-6.19404
	R-HSA-9013418	RHOBTB2 GTPase cycle	-5.6989
	R-HSA-9006936	Signaling by TGFB family members	-5.67312
	R-HSA-73894	DNA Repair	-5.59605
	R-HSA-69618	Mitotic Spindle Checkpoint	-5.45927
	R-HSA-8864260	Transcriptional regulation by the AP-2 (TFAP2) family of transcription factors	-5.42304
	R-HSA-69306	DNA Replication	-5.34485
	R-HSA-112043	PLC beta mediated events	-5.06052
	R-HSA-69002	DNA Replication Pre-Initiation	-4.12482
	R-HSA-5693532	DNA Double-Strand Break Repair	-3.14669
	R-HSA-5693538	Homology Directed Repair	-2.38769
	R-HSA-5693616	Presynaptic phase of homologous DNA pairing and strand exchange	-2.08982
	Metascape reactome enrichment analysis – Y19F vs WT
	Reactome Gene Sets	Description	LogP
	R-HSA-1640170	Cell Cycle	-30.7783
	R-HSA-9010553	Regulation of expression of SLITs and ROBOs	-29.9493
	R-HSA-9716542	Signaling by Rho GTPases, Miro GTPases and RHOBTB3	-18.9057
	R-HSA-5663202	Diseases of signal transduction by growth factor receptors and second messengers	-18.3062
	R-HSA-69620	Cell Cycle Checkpoints	-13.2578
	R-HSA-2990846	SUMOylation	-10.0354
	R-HSA-73894	DNA Repair	-9.88836
	R-HSA-3700989	Transcriptional Regulation by TP53	-9.37463
	R-HSA-8980692	RHOA GTPase cycle	-9.36833
	R-HSA-9006934	Signaling by Receptor Tyrosine Kinases	-9.31267
	R-HSA-69306	DNA Replication	-8.33794
	R-HSA-72203	Processing of Capped Intron-Containing Pre-mRNA	-8.26798
	R-HSA-69002	DNA Replication Pre-Initiation	-8.2569
	R-HSA-5653656	Vesicle-mediated transport	-7.93168
	R-HSA-3371556	Cellular response to heat stress	-7.00639
	R-HSA-109582	Hemostasis	-6.38242
	R-HSA-69618	Mitotic Spindle Checkpoint	-5.35823
	R-HSA-5693532	DNA Double-Strand Break Repair	-4.51044
	R-HSA-5693538	Homology Directed Repair	-3.35164
	R-HSA-5693567	HDR through Homologous Recombination (HRR) or Single Strand Annealing (SSA)	-2.91565
