# Supplementary material for: Targeting the ALK–CDK9-Tyr19 kinase cascade sensitizes ovarian and breast tumors to PARP inhibition via destabilization of the P-TEFb complex
Source: Nat Cancer. 2022 Oct 17;3(10):1211–27. doi: 10.1038/s43018-022-00438-2 (PMC9586872; doi:10.1038/s43018-022-00438-2)
Supplement: Source Data Extended Data Fig. 8 — Statistical source data. [file 43018_2022_438_MOESM19_ESM.xlsx]

## Sheet: ED Fig 8a
	Relative fold change (%)				GraphPad Prism program (version 8; Prism Software Inc., San Diego, USA)
		CDK9			Control vs lorlatinib
		Control	lorlatinib		Unpaired t test
	1	90	104		P value	0.8062
	2	104	111		P value summary	ns
	3	107	92		Significantly different (P < 0.05)?	No
	Mean	100.333	102.333		One- or two-tailed P value?	Two-tailed
	SD	9.07377	9.60902		t, df	t=0.2621, df=4
