# Supplementary material for: Targeting the ALK–CDK9-Tyr19 kinase cascade sensitizes ovarian and breast tumors to PARP inhibition via destabilization of the P-TEFb complex
Source: Nat Cancer. 2022 Oct 17;3(10):1211–27. doi: 10.1038/s43018-022-00438-2 (PMC9586872; doi:10.1038/s43018-022-00438-2)
Supplement: Source Data Extended Data Fig. 10 — Statistical source data. [file 43018_2022_438_MOESM21_ESM.xlsx]

## Sheet: ED Fig 10a
		BUN(mg/dL)							Creatinine(mg/dL)
		Vehicle	Talazoparib	Lorlatinib	Combination				Vehicle	Talazoparib	Lorlatinib	Combination
		16.5	16.2	19.4	20.2				0.2	0.2	0.2	0.2
		17	17.9	20.3	19.9				0.2	0.2	0.2	0.2
		15.3	17.8	20.9	34.6				0.2	0.2	0.2	0.2
		40	35.6	32.1	33.5				0.29	0.21	0.2	0.25
		29.2	33.2	33.4	30.5				0.24	0.2	0.2	0.24
	Mean	23.6	24.14	25.22	27.74			Mean	0.226	0.202	0.2	0.218
	SD	10.7608	9.42857	6.90992	7.17935			SD	0.0397492	0.00447214	0	0.0248998
		AST(U/L)							ALT(U/dL)
		Vehicle	Talazoparib	Lorlatinib	Combination				Vehicle	Talazoparib	Lorlatinib	Combination
		268	76	117	115				29	26	31	23
		275	103	207	148				36	25	29	25
		201	110	286	122				34	20	36	36
		170	70	136	169				54	33	44	64
		131	70	103	86				41	36	26	25
	Mean	209	85.8	169.8	128			Mean	38.8	28	33.2	34.6
	SD	62.2615	19.2146	76.287	31.8198			SD	9.52365	6.44205	7.04982	17.2134

## Sheet: ED Fig 10b
	Body weight(g)										GraphPad Prism program (version 8; Prism Software Inc., San Diego, USA)
		Before treatment					Mean	SD			Two-way ANOVA	Ordinary
	Vehicle	23.1	23.3	23	23.1	23.5	23.2	0.2			Alpha	0.05
	Talazoparib	21.9	24.1	23.6	22.4	24.4	23.28	1.0849			multiple comparisons test
	Lorlatinib	26	25	22.7	21.7	23.3	23.74	1.74155
	Combination	24.2	23.9	22.8	23	24.3	23.64	0.694982			Before treatment	Summary	Adjusted P Value
											Vehicle vs. Talazoparib	ns	>0.9999
											Vehicle vs. Lorlatinib	ns	0.979
		After treatment					Mean	SD			Vehicle vs. Combination	ns	0.9927
	Vehicle	23.1	23.3	23	23.1	23.5	23.2	0.2			Talazoparib vs. Lorlatinib	ns	0.9908
	Talazoparib	21.9	24.1	23.6	22.4	24.4	23.28	1.0849			Talazoparib vs. Combination	ns	0.9976
	Lorlatinib	26	25	22.7	21.7	23.3	23.74	1.74155
	Combination	24.2	23.9	22.8	23	24.3	23.64	0.694982
											After treatment	Summary	Adjusted P Value
											Vehicle vs. Talazoparib	ns	0.8474
											Vehicle vs. Lorlatinib	ns	0.5668
											Vehicle vs. Combination	ns	0.0459
											Talazoparib vs. Lorlatinib	ns	0.9987
											Talazoparib vs. Combination	ns	0.4548
